# Supplementary material for: Synergistic Surface Modification of Bromocarboxylic Acid-Oleylamine Dual Ligands for Highly Stable and Luminescent CsPbBr3 Perovskite Nanocrystals
Source: Molecules. 2025 Dec 29;31(1):127. doi: 10.3390/molecules31010127 (PMC12786775; doi:10.3390/molecules31010127)
Supplement: Supplementary file 1 [file molecules-31-00127-s001.zip]

Archive with 1 entries (1 files):
- molecules-4076253-supplementary.pdf
